# Supplementary material for: Activin A and BMP4 Signaling Expands Potency of Mouse Embryonic Stem Cells in Serum-Free Media
Source: Stem Cell Reports. 2020 Feb 6;14(2):241–55. doi: 10.1016/j.stemcr.2020.01.004 (PMC7013251; doi:10.1016/j.stemcr.2020.01.004)
Supplement: Table S1. WGBS Data Coverage and Conversion Efficiency, Related to Figure 5A [file mmc2.xlsx]

## Sheet: Table S1
Table S1. WGBS data coverage and conversion efficiency, Related to Figure 5A
Sample	Total sequenced bases(Gb)	Total sequenced reads	Reads after trimming	Unique mapped reads	Mapping efficiency	Coveraged bases (1x)	Fraction of genome covered	Bisulfite Conversion Rate	No.of unique CpG covered (1x)	No.of unique CpG covered (3x)	No.of unique CpG covered (5x)
2i/L-ESCs_rep1	21.5345	143563614	141116132	91682878	0.649698	2300170873	0.843933	0.999533	28336807	11726387	3842963
2i/L-ESCs_rep2	23.3359	155572858	152236290	98869346	0.649447	2344461415	0.860183	0.999538	30504819	13719590	4613190
2i/L-ESCs_rep3	23.7433	158288434	155338716	106284568	0.684212	2375324541	0.871507	0.999547	32636430	16249080	5901931
esASCs_rep1	22.8788	152525374	146271836	92210254	0.630403	2332203889	0.855686	0.99953	31316084	14042703	4467407
esASCs_rep2	23.0659	153772340	149949232	97021504	0.647029	2344790895	0.860304	0.999529	31561123	14228151	4557419
esASCs_rep3	22.7837	151891280	146281988	97509518	0.666586	2340991470	0.85891	0.999548	31805998	14987503	5065251
epiASCs_rep1	19.9154	132769596	129506656	89675138	0.692437	2341457459	0.859081	0.999542	30537473	12786112	3810394
epiASCs_rep2	23.2421	154947666	151741500	102924127	0.678286	2378720127	0.872753	0.999561	32458651	15384859	5212446
epiASCs_rep3	25.8533	172355156	169575414	115467821	0.680923	2407446011	0.883292	0.999533	32917629	16959455	6608836
EpiSCs_rep1	27.2442	181628270	178796540	119930182	0.670763	2400211113	0.880638	0.999535	31778084	16156360	6504987
EpiSCs_rep2	25.1225	167483522	161798962	104700286	0.647101	2391963471	0.877612	0.999516	31660981	14457388	4860458
EpiSCs_rep3	23.0351	153567016	149299856	100417832	0.672592	2368207269	0.868895	0.99957	31096948	13995520	4590798
asESCs_rep1	20.0614	133742912	129418232	85555697	0.661079	2311444762	0.848069	0.999535	30143637	12390582	3590786
asESCs_rep2	20.3141	135427396	131109896	85874913	0.654984	2312300062	0.848383	0.999545	30407062	12722837	3744241
asESCs_rep3	18.9908	126605060	121626078	79322668	0.652185	2273645082	0.834201	0.999547	29014914	11097879	2964060
blASCs_rep1	39.0146	260097566	257345566	162542168	0.631611	2365825070	0.868021	0.999665	31370186	18033444	9640381
blASCs_rep2	44.4354	296235992	291029276	192857951	0.662675	2440870224	0.895555	0.999449	35701904	24544511	14725277
blASCs_rep3	37.7673	251782172	248739106	148199355	0.595802	2323986135	0.852671	0.999393	29767230	15805169	8119980
