# Supplementary material for: Activin A and BMP4 Signaling Expands Potency of Mouse Embryonic Stem Cells in Serum-Free Media
Source: Stem Cell Reports. 2020 Feb 6;14(2):241–55. doi: 10.1016/j.stemcr.2020.01.004 (PMC7013251; doi:10.1016/j.stemcr.2020.01.004)
Supplement: Table S2. Differential Expressed Genes and Difference in Promoter Methylation between EpiSCs and epiASCs, Related to Figure 5E [file mmc3.xlsx]

## Sheet: Table S2
Table S2. Differential expressed genes and difference in promoter methylation between EpiSCs and epiASCs, Related to Figure 5E
Gene	Difference in promoter methylation (EpiSCs-epiASCs)	Difference in expression (log2(EpiSCs)-log2(epiASCs))
0610005C13Rik	0.462594	0.125535
0610009B22Rik	0.0140396	0.554582
0610009L18Rik	0.0016315	0.494183
0610009O20Rik	0.105251	0.52084
0610010F05Rik	0.173934	0.28971
0610010K14Rik	0.0841134	1.3073
0610012G03Rik	0.0408748	1.56857
0610030E20Rik	0.175369	-0.306425
0610031O16Rik	0.055228	0
0610037L13Rik	0.173318	-0.143563
0610038B21Rik	0.32657	0.257996
0610039H22Rik	0.655771	0.0181112
0610039K10Rik	-0.00467077	0.0183228
0610040B10Rik	0.0876905	0.464074
0610040F04Rik	0.0136752	-0.449861
0610040J01Rik	0.235649	0.110167
0610043K17Rik	0.419153	-0.284832
1010001N08Rik	-0.0037037	0.852068
1110002L01Rik	0.00233894	-0.536724
1110004E09Rik	0.195707	0.799915
1110004F10Rik	0.0115001	-0.138955
1110006O24Rik	0.223005	0.156478
1110008F13Rik	0	-1.44428
1110008L16Rik	0.19703	-0.830945
1110008P14Rik	0.154541	0.922951
1110012L19Rik	0	0.716512
1110015O18Rik	0.194518	0
1110017D15Rik	0.128796	1.46597
1110019D14Rik	0.233149	0.0893235
1110020A21Rik	-0.0015227	0.444639
1110025L11Rik	0.034127	0
1110028F11Rik	0.200418	0.0184502
1110028F18Rik	0.25255	0.00836856
1110032A03Rik	0.0263559	1.20251
1110032F04Rik	0.105615	0.0405339
1110034G24Rik	0.258491	-0.067257
1110036E04Rik	0.134119	0.0292198
1110038B12Rik	0.039599	0.148454
1110038F14Rik	0.222379	0.385858
1110046J04Rik	0.15945	0.538115
1110051M20Rik	0.128125	1.70196
1110058D11Rik	0.38091	-0.01933
1110059E24Rik	0.00883446	0.0602696
1110059G10Rik	0.0298652	0.196116
1110065P20Rik	0.0047619	0.757184
1190002N15Rik	-0.0286738	0.122615
1190005I06Rik	0.0525255	-0.026689
1190007I07Rik	0.00976431	0.0213084
1300002E11Rik	0.0127807	-0.26689
1300017J02Rik	0.354675	-0.242174
1500004A13Rik	0.325879	-0.227835
1500009C09Rik	0.316795	-0.112376
1500009L16Rik	-0.0164608	1.73704
1500011B03Rik	0.0943464	1.04719
1500011K16Rik	0.127226	0.428764
1500012K07Rik	0.37157	0
1500015A07Rik	0.00347222	0.370472
1500015L24Rik	0.0458474	0
1500015O10Rik	0.428334	-0.126307
1500026H17Rik	0.15512	0.0650393
1600002D24Rik	0.121696	0
1600002K03Rik	0.361744	0.344705
1600010M07Rik	0.13556	0
1600012H06Rik	0.0972822	0.210635
1600014C10Rik	-0.0179301	0.19476
1600014C23Rik	0.468864	0.356224
1600015I10Rik	0.124131	-0.00509465
1600019K03Rik	0.11838	0
1600020E01Rik	0.106181	0.153469
1600023N17Rik	0.0033152	0.48832
1600025M17Rik	0.141799	0.0472973
1600027J07Rik	0.297845	0
1600029I14Rik	0.0749912	0.001067
1600029O15Rik	-0.00113643	-0.0128387
1700001C02Rik	0.795917	0
1700001C19Rik	0.135678	0.266891
1700001D01Rik	0.104421	0.274819
1700001G11Rik	0.104586	0.105247
1700001G17Rik	0.149869	0.173524
1700001J03Rik	0.0453482	0.0563649
1700001J11Rik	0.0614628	0.0334885
1700001K19Rik	0.0466138	0.377402
1700001K23Rik	0.00882714	0.182415
1700001L05Rik	0.757058	-2.10985
1700001L19Rik	0.256297	0.24359
1700001O22Rik	0.216617	0.516681
1700001P01Rik	0.712946	-0.0757775
1700003C15Rik	0.0111508	0
1700003D09Rik	0.0192311	0
1700003E16Rik	0.0984823	0.906181
1700003F12Rik	0.29669	1.64143
1700003G13Rik	0.0939242	0
1700003G18Rik	0.0104776	-0.0208347
1700003H04Rik	0.275415	0
1700003I22Rik	0.0553186	0
1700003L19Rik	0.0574044	0
1700003M07Rik	0.0563973	1.17509
1700003P14Rik	0.164987	0
1700006A11Rik	0.0908201	-0.0109199
1700006E09Rik	0.197149	0
1700006F04Rik	-0.0228009	0
1700006H21Rik	0.035693	0
1700007F19Rik	0.168565	0
1700007G11Rik	-0.00232426	1.82268
1700007J10Rik	0.4718	0.13336
1700007K13Rik	0.30593	1.37988
1700007L15Rik	0	0.297194
1700007P06Rik	0.108229	0
1700008C04Rik	0.315595	0
1700008J07Rik	0.563008	0.525457
1700008K24Rik	0.0408249	0
1700008O03Rik	0.077636	1.1383
1700008P02Rik	-0.0246528	0
1700009C05Rik	0.622822	0
1700009J07Rik	0.0831402	0
1700009N14Rik	-0.0893949	0
1700010B08Rik	0.0946343	0
1700010D01Rik	0.160423	0
1700010I02Rik	-0.0544974	0
1700010I14Rik	0.153525	0.860309
1700010J16Rik	0.0116577	0
1700010K23Rik	0.151219	0
1700011B04Rik	-0.0129329	0
1700011C11Rik	0.158333	0
1700011H14Rik	0.108623	-0.0108271
1700011I03Rik	0.199353	0.0553237
1700011L22Rik	0.0863807	0
1700011M02Rik	-0.0161616	0
1700012A03Rik	-0.0205612	0
1700012B07Rik	0.0968276	0.0134473
1700012B09Rik	0.303129	0
1700012C14Rik	0.182957	0.0431364
1700012D01Rik	0.0012656	0.330194
1700012D14Rik	0.454033	-0.0575205
1700012D16Rik	0.469604	0
1700012H19Rik	0.0311776	0
1700012I11Rik	-0.00488316	0
1700012P22Rik	0.00905082	0
1700013D24Rik	0.0356305	0
1700013F07Rik	0.0139823	0.488602
1700013G24Rik	0.288595	0
1700013H16Rik	0.215688	-2.67381
1700015F17Rik	-0.00535341	-0.0183047
1700015G11Rik	0.394841	0.0657094
1700016C15Rik	0.191791	0
1700016D06Rik	0.0968642	-0.115788
1700016G22Rik	0.564443	-0.0210607
1700016H13Rik	0.510476	-0.0736173
1700016K19Rik	0.379253	1.25373
1700016L04Rik	0.0313893	0.0402917
1700016L21Rik	0.015964	0
1700016P04Rik	0.169084	0
1700017B05Rik	0.530906	0.511615
1700017D01Rik	0.183223	0
1700017G19Rik	0.239506	0
1700017J07Rik	0.801788	-0.116182
1700017L05Rik	0.20665	0
1700017N19Rik	0.0128676	0
1700018A04Rik	0.170509	0
1700018B08Rik	0.439252	-0.780064
1700018B24Rik	0.0985974	-0.0253683
1700018F24Rik	0.383238	0
1700018G05Rik	0.0847222	0
1700018L02Rik	0.204223	-0.00775865
1700019A02Rik	0.0911636	-0.0107255
1700019C18Rik	0.108395	0
1700019D03Rik	0	-0.832501
1700019E08Rik	0.0338029	0.0158821
1700019G24Rik	0.477103	0
1700019M22Rik	-0.0606327	0
1700019N19Rik	0.388524	0.0297509
1700020A23Rik	0.140807	0
1700020D05Rik	0.256526	0.126128
1700020D14Rik	-0.094246	0
1700020G17Rik	0.0981694	0
1700020I14Rik	0.0631223	0.234697
1700020L24Rik	-0.0163757	-0.182777
1700020M21Rik	0.367821	0
1700020N01Rik	0.146288	-0.168977
1700020N15Rik	0.504701	0.0664426
1700020N18Rik	0.377206	0
1700021F05Rik	0.38095	0.405804
1700021F07Rik	0.190401	0
1700021N21Rik	0.508124	0.0216435
1700022A21Rik	0.112825	0
1700022A22Rik	0.0206226	0
1700022E09Rik	0.225963	0
1700022H01Rik	0.0807494	-0.0113768
1700022H16Rik	-0.0459578	0
1700022I11Rik	0.132682	0.0040997
1700023C21Rik	0.318511	0
1700023F02Rik	0.0152778	0
1700023F06Rik	0.0867785	0.722499
1700024B18Rik	0.42601	0
1700024F13Rik	0.300044	0.17546
1700024G13Rik	0.271279	0.0298978
1700024I08Rik	0.222884	0
1700024N05Rik	0.355432	0
1700024P04Rik	0.108046	0
1700025B11Rik	0.134668	0.0407716
1700025C18Rik	0.0127261	0
1700025F22Rik	0.0993831	0
1700025F24Rik	0.0490561	0.137577
1700025G04Rik	0.0122222	0.329226
1700025J12Rik	0.135909	0
1700025K24Rik	-0.117507	0
1700025M24Rik	0.32621	0
1700025N23Rik	0.266342	0
1700026D11Rik	0.00956722	0.0322768
1700026F02Rik	0.121636	0.0463699
1700026J14Rik	0.219968	-0.0115731
1700027A15Rik	0.0842097	-0.0306819
1700027F06Rik	0.0865522	0
1700027F09Rik	0.17022	0.022605
1700027H10Rik	0.0601389	0
1700027I24Rik	-0.0442593	-0.0127592
1700027J07Rik	0.062567	0.0465343
1700028B04Rik	0.333659	-0.346396
1700028D13Rik	0.224967	0.0705159
1700028E10Rik	0.114464	0.00175064
1700028I16Rik	0.340789	-0.350349
1700028J19Rik	0.215657	0.0716313
1700028K03Rik	0.362051	0.0609282
1700028M03Rik	-0.0615395	0
1700028P14Rik	0.197838	1.00833
1700028P15Rik	0.0359882	0
1700029B22Rik	-0.185075	0
1700029F12Rik	0.0529753	0
1700029H14Rik	0.519023	0
1700029I15Rik	0.260088	0.300358
1700029J03Rik	0.581956	0
1700029J07Rik	0.0701732	0.563304
1700029M20Rik	0.284047	-0.130152
1700029N11Rik	-0.0637205	0.0875832
1700029P11Rik	0.731011	-2.37173
1700030A11Rik	0.506215	-0.0100054
1700030C10Rik	0.75736	-0.628914
1700030F04Rik	0.274488	0
1700030F18Rik	0.424798	0
1700030J22Rik	0.273701	-0.513783
1700030K09Rik	0.437051	-0.768456
1700030L20Rik	0.24869	0.146683
1700030M09Rik	0.284557	-0.0793478
1700030N03Rik	0.0550118	0
1700030O20Rik	0.424447	-0.0366027
1700031A10Rik	0.736279	0.0397188
1700031F05Rik	0.458333	0
1700031M16Rik	0.0805401	0
1700031P21Rik	0.0258618	0
1700034E13Rik	0.0985033	0
1700034G24Rik	0.0309568	0
1700034H15Rik	0.342569	0.00981897
1700034I23Rik	0.0234963	0.00984617
1700034K08Rik	0.148148	-0.0397525
1700034P13Rik	0.172145	-0.0605118
1700036G14Rik	0.0586339	0
1700037C18Rik	0.144573	0.818934
1700037H04Rik	-0.0114778	0.156209
1700039E22Rik	0	0.0340189
1700041A01Rik	0.0985072	0
1700041C23Rik	0.133532	0
1700041M19Rik	0.0352704	0
1700042G07Rik	0.22289	0.098705
1700042G15Rik	-0.0498256	-0.00642763
1700042O10Rik	0.109575	-0.921292
1700044C05Rik	0.222169	-0.00998305
1700044K03Rik	0.0163267	0
1700045H11Rik	0.017631	0
1700046C09Rik	0.0656769	0
1700047A11Rik	0.107155	0
1700047E10Rik	0.171528	0.360591
1700047G03Rik	0.257142	0
1700047L14Rik	0.126775	-0.0250063
1700047M11Rik	0.00461925	0.0379879
1700048M11Rik	0.106935	0.117014
1700048O20Rik	0.123164	1.29257
1700049E15Rik	0.127037	0
1700049E22Rik	0.686698	-0.17047
1700049L16Rik	0.0299309	0
1700051A21Rik	0.0740084	-0.00655361
1700052I22Rik	0.570417	0
1700052K11Rik	0.0368155	0.557781
1700054A03Rik	0.120404	0
1700054K19Rik	0.175911	0
1700054M17Rik	0.0785185	0
1700055C04Rik	0.536746	0
1700056E22Rik	0	0.633925
1700057G04Rik	0.116999	-0.0503318
1700057H15Rik	0.238051	0
1700057H21Rik	0.0896643	-1.46846
1700060C16Rik	-0.00502645	0
1700060C20Rik	0.176786	0
1700061F12Rik	0.211556	0
1700061G19Rik	0.39746	-3.7351
1700061I17Rik	0.0670533	0
1700061J23Rik	0.202431	0
1700063A18Rik	0.00449392	0
1700063D05Rik	0.407305	0.239308
1700063O14Rik	0.119856	0
1700064J06Rik	0.15086	0
1700064M15Rik	0.166924	0
1700065D16Rik	0.064089	0.205731
1700065I16Rik	0.0700616	0
1700065J11Rik	0.0320517	0.0414345
1700065J18Rik	0.071086	0
1700065L07Rik	0.140527	0
1700065O20Rik	0.304343	0
1700066B17Rik	0.0609307	-0.0930913
1700066B19Rik	0.629649	-0.89063
1700066J03Rik	0.0944451	-0.024864
1700066M21Rik	0.418934	-0.48604
1700066N21Rik	0.0492798	-0.0162401
1700066O22Rik	0.278803	0
1700067G17Rik	0.660786	0
1700067K01Rik	0.559229	-0.317397
1700067P10Rik	0.174762	0
1700069L16Rik	0.0639547	-0.0432293
1700069P05Rik	0.0837843	0
1700071K01Rik	0.0885655	0
1700071M16Rik	0.0859067	-0.0241532
1700072B07Rik	0.123943	0
1700072I22Rik	0.231117	0
1700072O05Rik	0.0603942	0
1700073E17Rik	0.179865	0
1700074H08Rik	0.16613	0
1700074P13Rik	0.102388	0
1700080E11Rik	0.124812	0
1700080N15Rik	0.16241	0
1700080O16Rik	0.00737294	0.0158179
1700081H04Rik	0.14092	0
1700084D21Rik	0.282967	0
1700084E18Rik	0.0197698	0.953196
1700084F23Rik	0.0980556	0.0263515
1700084J12Rik	0.152778	0
1700084M14Rik	0.344444	0
1700085C21Rik	0.0375718	0.0244269
1700086L19Rik	0.173727	0.0272385
1700086O06Rik	0.270137	0.556936
1700088E04Rik	0.0476759	0.22383
1700092C02Rik	0.0833537	0
1700092C10Rik	0.263622	0
1700092E19Rik	0.143673	0
1700092K14Rik	0.0389646	0
1700092M07Rik	0.465534	0.182224
1700093K21Rik	0.183063	-0.163963
1700094D03Rik	0.23637	0.643798
1700094J05Rik	0.0737432	-0.0130435
1700094M24Rik	0.0403724	0
1700095B10Rik	0.00257307	0
1700095J12Rik	0.0551344	-0.0166445
1700096J18Rik	0.164136	0.0741882
1700096K18Rik	0.00797721	0.359229
1700096P03Rik	0.151456	0
1700097N02Rik	0.781349	-4.96818
1700099I09Rik	0.0668724	0
1700100I10Rik	-0.00915398	0
1700100L14Rik	0.16162	0
1700101I11Rik	0.00194769	0.0281608
1700101O22Rik	0.120503	0
1700102H20Rik	0.0595651	0.123936
1700102P08Rik	0.802287	-0.310758
1700104L18Rik	0.174175	0
1700105P06Rik	0.00584482	0.030598
1700108F19Rik	0.061045	-0.394666
1700108J01Rik	0.121889	0.0287742
1700109G14Rik	0.0284683	-0.0157176
1700109G15Rik	0.269299	0
1700109H08Rik	0.0463892	0.102252
1700109I08Rik	0.0785062	0
1700109K24Rik	0.00619047	-0.0928735
1700110C19Rik	0.15722	0.0429389
1700110I01Rik	-0.11746	0
1700110I07Rik	0.108712	-0.0419996
1700110K17Rik	0.850142	-0.0359414
1700112H15Rik	0.0553061	0
1700112J05Rik	0.043615	0
1700112J16Rik	0.125855	0.0420028
1700113A16Rik	0.171211	1.83327
1700113B09Rik	0.19512	-0.0297086
1700113H08Rik	0.0481481	-0.0066461
1700116B05Rik	0.212991	0.294505
1700119H24Rik	0.0656438	-0.037095
1700120C14Rik	0.0339681	0.0255078
1700120E14Rik	0.0827808	0
1700120G07Rik	0.12078	0
1700120K04Rik	0.182269	0.212226
1700121N20Rik	0.611587	0
1700122C19Rik	0.154863	-0.0156788
1700122O11Rik	0.247537	0
1700123J17Rik	-0.115327	0.217875
1700123K08Rik	0.109055	0
1700123L14Rik	0.0755204	0
1700123M08Rik	0	0.569613
1700123O12Rik	0.00764705	0
1700123O20Rik	0.129693	0.223846
1700123O21Rik	0.16625	0
1700124L16Rik	0.264508	0.468024
1700125G02Rik	0.201517	0
1700125G22Rik	-0.000654893	0.0154419
1700125H03Rik	-0.0516865	0.0267114
1700125H20Rik	0.203636	0.00730136
1700126H18Rik	0.573123	0
1700128A07Rik	0.131746	0
1700128F08Rik	0.18148	0
1700129C05Rik	-0.0111235	0
1810006J02Rik	0.06664	0
1810007C17Rik	0.249217	0
1810007D17Rik	0.183749	0.0945562
1810008I18Rik	0.0453368	0
1810009A15Rik	0.012403	0.0153135
1810009J06Rik	0.154036	0
1810010D01Rik	0.0146495	0.215249
1810010H24Rik	0.119879	1.05578
1810011H11Rik	0.0267337	0
1810012K16Rik	0.290329	0.0675704
1810013A23Rik	0.34985	0
1810013L24Rik	0	-0.374179
1810014B01Rik	0.168277	0.159275
1810018F18Rik	-0.0142857	0.0183687
1810019D21Rik	0.0809482	1.41135
1810020O05Rik	-0.104762	-0.0199424
1810021B22Rik	-0.0294621	0.36576
1810022K09Rik	0.0589725	0.560395
1810024B03Rik	0.115161	0.469368
1810026B05Rik	0.00529101	1.01598
1810030O07Rik	0.17865	-0.600876
1810032O08Rik	0.0141458	-0.36719
1810034E14Rik	0.308204	0.0133389
1810037I17Rik	0.228357	1.69744
1810041H14Rik	0.388894	0.88898
1810041L15Rik	0.0401027	0.251917
1810043G02Rik	0.0408418	0.515237
1810044D09Rik	0.058825	1.07158
1810046K07Rik	0.109347	0
1810053B23Rik	0.0932427	0
1810055G02Rik	0.145881	-0.625032
1810058I24Rik	0.411468	-0.387106
1810062G17Rik	0.0375143	0.505876
1810062O18Rik	0.03923	0.104004
1810063I02Rik	0.613127	0.399191
1810064F22Rik	0.0928882	0
1810065E05Rik	0.219444	0
2010001A14Rik	0	0.543986
2010003K11Rik	0.248858	0.0226656
2010005H15Rik	-0.0228929	0.722303
2010009K17Rik	0.428416	0
2010010A06Rik	0.12854	-0.0209437
2010016I18Rik	0.18079	0
2010106C02Rik	0.0453662	0
2010106E10Rik	-0.065873	0
2010107E04Rik	0.0588494	0.634195
2010109A12Rik	0.00241546	0.2253
2010109I03Rik	0.237354	0
2010111I01Rik	0.0112761	0.668415
2010204K13Rik	0.545729	0.865133
2010300C02Rik	0.262121	0.470666
2010310C07Rik	-0.0550126	-0.0634677
2010320M18Rik	0.063546	0.88267
2200002D01Rik	0.657939	2.06193
2200002J24Rik	0.319685	0.196711
2210011C24Rik	0.00568573	-0.0373928
2210016F16Rik	0.842214	-2.0535
2210016L21Rik	0.0702174	0.234771
2210039B01Rik	0.317129	2.26553
2210404E10Rik	0.0621937	0.168724
2210406O10Rik	0.0539824	0.04556
2210407C18Rik	0.0714286	0.0312028
2210408F21Rik	0.0352314	0.0101933
2210408I21Rik	0.042619	0.0727161
2210409D07Rik	0.107986	0
2210409E12Rik	0.52858	-1.56488
2210414B05Rik	0.0864727	0
2210416O15Rik	0.235032	0.250974
2210417A02Rik	0.795201	-0.481769
2210420H20Rik	0.68669	-0.0717281
2300002M23Rik	0.204203	-0.293644
2300003K06Rik	0.0519801	0
2300009A05Rik	0.0238297	1.22065
2310001H17Rik	0.147508	0.733095
2310001K24Rik	0.185623	-0.0191497
2310002D06Rik	0.11792	0
2310002F09Rik	0.131587	0.0584416
2310002L09Rik	0.165051	0
2310003N18Rik	0.0784015	0.33112
2310005A03Rik	0.169737	-0.0063898
2310005E17Rik	0.051526	0
2310007B03Rik	0.241708	1.12885
2310008N11Rik	0.00364448	0.213733
2310009A05Rik	0.0667885	0.944494
2310009B15Rik	0.0239675	1.30584
2310010J17Rik	0.00929791	1.78855
2310011J03Rik	0.142383	-0.404425
2310015A10Rik	0.228566	-0.190017
2310015D24Rik	0.057599	0
2310016D03Rik	0.172968	0
2310020H05Rik	0.0142974	0
2310022A10Rik	0.0450071	-0.857826
2310022B05Rik	0.0295094	1.35272
2310030A07Rik	0.0468884	0.0443331
2310030G06Rik	0.185528	1.07118
2310033P09Rik	0.191828	0.138637
2310034C09Rik	0.174686	0
2310034G01Rik	0.20059	-0.211732
2310034O05Rik	0.0694118	0
2310035C23Rik	0.0452897	-0.470518
2310039H08Rik	0.150306	2.18772
2310039L15Rik	-0.00338152	-0.766093
2310040G24Rik	0.093017	0.243924
2310043L19Rik	0.318704	0.0374094
2310043O21Rik	0.0976852	0
2310050C09Rik	-0.0403248	0
2310057J18Rik	0.102786	0
2310057M21Rik	0.0120964	-0.325931
2310057N15Rik	0.0475397	0
2310061I04Rik	0.0837223	0.234828
2310061N02Rik	0.012383	0
2310065F04Rik	0.361856	0
2310068J16Rik	0.0192739	0.529511
2310069B03Rik	0.692027	-0.218946
2310069G16Rik	0.149767	-0.0227821
2310075C17Rik	0.0724427	0
2310079G19Rik	-0.0240241	0
2400006E01Rik	0.242623	-1.40686
2410002F23Rik	0.0562198	-0.711933
2410003L11Rik	0.732019	-4.25
2410004B18Rik	0.243568	0.511844
2410004I01Rik	0.140051	0.389372
2410004P03Rik	0.0839298	1.68634
2410006H16Rik	0.0926309	0.151378
2410012E07Rik	0.124603	0.204278
2410015M20Rik	0.19171	0.827848
2410017I17Rik	0.890079	-0.662181
2410018L13Rik	0.194739	0.492889
2410021H03Rik	0.306074	-0.0832112
2410089E03Rik	0.04985	-0.467201
2410124H12Rik	0.22522	0.0614437
2410131K14Rik	0.0698019	-0.6968
2410137M14Rik	0.745778	-2.03669
2410141K09Rik	0.769929	-3.62117
2500002B13Rik	0.0151447	-1.29742
2500004C02Rik	-0.00136054	0.594815
2510002D24Rik	0.340376	0.503296
2510003B16Rik	0.0165165	0.428539
2510009E07Rik	0.0081713	-0.217585
2510039O18Rik	0.393946	0.0626788
2610001J05Rik	0.269132	0.78219
2610005L07Rik	0.533779	-1.71468
2610008E11Rik	0.0532115	1.2973
2610016A17Rik	0.000990226	0
2610020C07Rik	0.00956995	0.144934
2610027K06Rik	0.010582	0
2610028E06Rik	0.3187	0.0421692
2610028H24Rik	0.208113	-0.0327798
2610035D17Rik	0.100928	0.367846
2610035F20Rik	0	0.845912
2610037D02Rik	0.812252	-0.449866
2610042L04Rik	0.153718	1.01346
2610044O15Rik8	0.272319	-0.471509
2610203C22Rik	0.0787037	-0.0142192
2610206C17Rik	0.0340713	0.0784338
2610301B20Rik	0.00653595	1.4836
2610306M01Rik	0.0137582	1.1577
2610307P16Rik	-0.0015268	0.19543
2610316D01Rik	0.0170575	0.0151825
2610318N02Rik	0.0104819	-0.344263
2610507B11Rik	0.0598961	-1.15883
2610507I01Rik	0.0833333	0.0603399
2610524H06Rik	0.422676	1.21982
2610528A11Rik	0.174554	0.249079
2610528J11Rik	0.265275	0.26977
2700038G22Rik	0.24155	1.19458
2700046A07Rik	-0.0157755	0.0346546
2700046G09Rik	0	0.360533
2700049A03Rik	0.0295419	-0.659651
2700054A10Rik	-0.0178571	-0.0387542
2700062C07Rik	0.27892	-0.710636
2700069I18Rik	-0.06711	0.0348347
2700070H01Rik	-0.0237157	0.0432595
2700081O15Rik	0.0662738	-0.065075
2700089I24Rik	0.0983466	0
2700097O09Rik	0.00724532	0.645402
2700099C18Rik	0.010097	1.11963
2810001G20Rik	0.0644267	0.363652
2810002D19Rik	0.00308642	0.430961
2810004N23Rik	0.0382661	-1.66904
2810006K23Rik	0.0266158	0.000204922
2810013P06Rik	0	0.397276
2810021J22Rik	0.212837	-0.456345
2810025M15Rik	0.007321	0.319347
2810029C07Rik	0.0143034	0.606407
2810032G03Rik	0.0605556	0.0148557
2810047C21Rik1	0.40787	-0.301272
2810049E08Rik	-0.102623	0
2810403A07Rik	0.0394045	0.47284
2810403D21Rik	0	0.172326
2810404M03Rik	0.173945	0
2810405F15Rik	-0.0132755	0
2810408A11Rik	6.61375e-05	1.15402
2810408I11Rik	0.0251176	1.43552
2810410L24Rik	0.0142118	0.365452
2810429I04Rik	0.324858	-0.766936
2810433D01Rik	0.414443	0.393672
2810442N19Rik	0.100636	0
2810454H06Rik	0.109332	0.12867
2810459M11Rik	0.0788455	0.247592
2810468N07Rik	0.0270618	0.248607
2810471M01Rik	0.00944444	0
2810474O19Rik	0.185823	-1.82541
2900005J15Rik	0.0421567	0.156152
2900009J06Rik	0.00320061	0.0479938
2900011O08Rik	0.362429	0.140362
2900026A02Rik	0.124454	0.5182
2900041M22Rik	0.358544	-0.436499
2900052N01Rik	0.339578	0
2900055J20Rik	0.140811	0.137918
2900057B20Rik	0.108081	0
2900060B14Rik	0.169827	-0.0455609
2900076A07Rik	0.292989	0.525751
2900079G21Rik	0.134102	0.00905773
2900092C05Rik	0.133353	0
2900092D14Rik	-0.0526875	-0.00459637
2900097C17Rik	0.183003	1.17828
3000002C10Rik	0.258134	0.42871
3010001F23Rik	0.119048	0.406381
3100003L05Rik	0.28169	-0.0133693
3110002H16Rik	0.106221	0.0345725
3110009E18Rik	0.0795694	1.07347
3110009F21Rik	0.221107	0
3110015C05Rik	-0.0100835	0
3110021A11Rik	0.0111111	-0.0363982
3110035E14Rik	0.4312	0
3110039I08Rik	0.540291	0.270491
3110039M20Rik	-0.206665	0
3110040N11Rik	0.0687412	-0.284157
3110043O21Rik	0.0749129	-0.319623
3110045C21Rik	-0.0199228	0.596902
3110056K07Rik	-0.00173611	0.133018
3110062M04Rik	0.0243398	0.257088
3110070M22Rik	0.0621653	0.213252
3110082I17Rik	0.0957607	-0.938262
3110082J24Rik	0.121139	-0.0168685
3110099E03Rik	0.120373	0
3200001D21Rik	0.383695	0.0198121
3300002I08Rik	0.0423362	0.0905671
3300002P13Rik	0.00356692	0.377068
3300005D01Rik	0.263334	-0.0110445
3425401B19Rik	0.239533	0.00965793
3632451O06Rik	0.466272	1.67874
3632454L22Rik	0.138889	0.0101586
3830403N18Rik	-0.225	1.16911
3830406C13Rik	0.177532	0.993198
3830408C21Rik	0.0277778	0.222908
3830417A13Rik	-0.14881	0.786707
3830432H09Rik	0.0598581	0.0819122
3930402G23Rik	0.0926388	0.0615997
4430402I18Rik	0.281635	0.12951
4631405J19Rik	0.63471	0
4632404H12Rik	0.0771008	0.0636337
4632415L05Rik	0.295703	0.0473727
4632427E13Rik	0.0031746	0.207454
4632428C04Rik	0.279497	0.274203
4732416N19Rik	0.0288461	-0.0452326
4732471J01Rik	0.184486	0.105342
4732490B19Rik	0.16247	-0.00141341
4732491K20Rik	0.0140264	0.585026
4831407H17Rik	0.248704	0
4831440E17Rik	-0.0020202	0.0392282
4833411C07Rik	-0.070389	0.0220373
4833412C05Rik	0.614603	0.0911323
4833415N18Rik	0.272142	0
4833417C18Rik	0.0457195	0.042432
4833418N02Rik	0	0.273885
4833419F23Rik	0.195843	0.274352
4833420G17Rik	0.0281625	0.161647
4833422C13Rik	0.267963	0
4833422M21Rik	0.0887046	0.0712246
4833423E24Rik	0.194038	0
4833427F10Rik	-0.12148	0
4833427G06Rik	0.0560266	0.421377
4833428L15Rik	0.0835934	0.0822481
4833439L19Rik	0.0863962	-0.696595
4921501E09Rik	0.0008584	0
4921504A21Rik	-0.010582	0.0335989
4921504E06Rik	0.0947037	0
4921507P07Rik	0.0713882	0.369872
4921508D12Rik	0.036627	0
4921509C19Rik	0.165614	-0.0290112
4921509O07Rik	0.00279135	0
4921511C10Rik	0.353718	0.052575
4921511C20Rik	0.07692	0
4921511I17Rik	0.0677656	0
4921513I03Rik	0.119752	0
4921517D22Rik	-0.00245024	-0.0167719
4921518K17Rik	0.163169	0.00792185
4921524J17Rik	0.103395	0.15369
4921524L21Rik	-0.0157407	0
4921525O09Rik	0.187928	-0.00595095
4921529L05Rik	0.0501653	0
4921530L21Rik	-0.109821	0
4921531C22Rik	0.0031746	0.0170642
4921531P14Rik	0.145414	0
4921533I20Rik	0.159995	0
4921534H16Rik	0.123636	0
4921536K21Rik	0.0868766	-0.028301
4921539E11Rik	0.120667	-0.0036546
4922502D21Rik	0.119907	0
4922502H24Rik	0.172983	0
4922502N22Rik	0.094224	0
4930401C15Rik	0.112012	0.120456
4930401O10Rik	0.235003	0
4930401O12Rik	0.0221745	0
4930402F06Rik	0.215574	0
4930402F11Rik	0.187017	0
4930402H24Rik	-0.0360991	0.233232
4930402K13Rik	-0.3125	0
4930404A05Rik	0.137037	0
4930404H11Rik	0.117662	0
4930404I05Rik	-0.00129199	0.229673
4930404N11Rik	0.522332	0.425483
4930405A10Rik	0.00772487	0
4930405A21Rik	-0.0245507	0.174996
4930405D11Rik	0.178558	0
4930405J17Rik	0.446378	0.0413602
4930405L22Rik	0.127912	0
4930405O22Rik	0.0370661	-0.0135839
4930406D18Rik	0.253991	0
4930407G08Rik	0.067125	0
4930407I10Rik	-0.151455	0
4930407I19Rik	-0.173031	0
4930412B13Rik	0.0747754	0.0424962
4930412C18Rik	0.369319	0.000406449
4930412O13Rik	-0.111239	0.0925958
4930413E15Rik	0.113258	0
4930413F20Rik	-0.139355	0
4930413G21Rik	0.0398845	-0.261124
4930413M19Rik	0.0619929	0
4930414N06Rik	0.161514	-0.055903
4930415L06Rik	0.334458	0
4930415O20Rik	0.294364	0.142796
4930417O13Rik	0.123217	0
4930417O22Rik	0.517235	-0.0109798
4930419G24Rik	-0.0136543	0
4930423M02Rik	0.0575098	0
4930425K10Rik	-0.0607804	0
4930425L21Rik	0.0907816	0
4930425O10Rik	0.24056	-0.0176385
4930426D05Rik	-0.0877075	0.753405
4930426L09Rik	0.00392157	0.015451
4930428D20Rik	0.028836	0
4930428E07Rik	0.151631	0
4930428G15Rik	0.0761243	0
4930428O21Rik	0.234357	0
4930429B21Rik	0.0246914	0.0575749
4930429D17Rik	0.253638	0
4930429F11Rik	0.0782363	0
4930429F24Rik	-0.000120399	0.086511
4930430A15Rik	0.0801611	0
4930430F08Rik	0.162482	-0.0789331
4930430F21Rik	0.0401154	0
4930430J02Rik	0.251428	0
4930431F12Rik	0.0105017	0.0234318
4930431P03Rik	-0.0518169	-0.0263391
4930432J09Rik	0.315128	0
4930432K21Rik	0.294582	-0.952271
4930432M17Rik	-0.10913	0
4930433B08Rik	0.132856	0
4930433I11Rik	0.076649	0
4930433N12Rik	0.490941	-0.0885036
4930434J06Rik	0.116561	0
4930435E12Rik	0.189436	0
4930438E09Rik	0.219935	0
4930440C22Rik	0.111746	0
4930440I19Rik	-0.0120067	0
4930441H08Rik	0.278704	0
4930441J16Rik	0.0533399	0
4930442J19Rik	0.0130243	0
4930442L01Rik	0.162206	-0.00615946
4930443O20Rik	-0.0629787	0.0361581
4930444F02Rik	0.189535	0.0456097
4930444G20Rik	-0.116155	-0.0158592
4930444M15Rik	0.11627	-1.30203
4930444P10Rik	0.633258	0.0573088
4930445N18Rik	0.0572475	-0.0242018
4930447A16Rik	0.192871	0
4930447C04Rik	0.678908	-1.57733
4930447F24Rik	0.26233	0.0797839
4930447J18Rik	-0.0722405	0
4930447K03Rik	0.0680556	-0.0306451
4930447M23Rik	-0.0706797	0
4930447N08Rik	-0.00345548	0
4930448C13Rik	0.362207	0
4930448F12Rik	0.0816468	0
4930448H16Rik	0.190928	-0.020751
4930448I06Rik	-0.0136432	0
4930448I18Rik	-0.0160145	-0.0170925
4930448K20Rik	-0.125417	0
4930449E01Rik	0.177315	-0.178903
4930449E18Rik	0.318463	0
4930451G09Rik	0.186445	0.0783235
4930451I11Rik	0.184826	0.0563213
4930452A19Rik	0.165539	0
4930452B06Rik	0.0999026	0.940069
4930452G13Rik	0.0410038	0
4930452N14Rik	0.325285	0
4930453H23Rik	0.229101	-0.270575
4930453L07Rik	0.229487	-0.00619084
4930453N24Rik	0.323215	-1.07219
4930455B14Rik	0.0667277	0.0651156
4930455C13Rik	0.749674	-0.000534474
4930455D15Rik	0.0750003	-0.00782055
4930455F16Rik	0.183876	0
4930455G09Rik	0.414947	0.375913
4930455H04Rik	0.283315	0
4930455J16Rik	0.22076	0
4930456L15Rik	0.123768	0
4930459C07Rik	0.218473	0
4930459L07Rik	-0.0396825	0
4930461G14Rik	0.47883	-0.895291
4930463O16Rik	0.200028	0
4930465K10Rik	0	-0.0894653
4930465M20Rik	-0.0195821	0
4930467D21Rik	0.714299	-0.0231838
4930467K11Rik	0.0178571	-0.0595203
4930470O06Rik	-0.107207	0
4930470P17Rik	0.2941	0
4930471C04Rik	0.146422	0
4930471G03Rik	0.0678844	0
4930471M09Rik	0.0817571	-0.0196852
4930473A02Rik	0.0775407	0.0770896
4930473O22Rik	0.295238	0
4930474G06Rik	0.0790816	0
4930474M22Rik	-0.00300816	0.0423986
4930474N05Rik	-0.113889	0
4930474N09Rik	0.582228	0
4930477N07Rik	-0.043356	0.109159
4930478L05Rik	0.233636	0.00944968
4930478P22Rik	0.0571024	-0.00633756
4930479D17Rik	0.11452	-0.118592
4930480G23Rik	0.577679	0
4930480K15Rik	0.0736148	0.0105026
4930480K23Rik	-0.0029648	0.117735
4930480M12Rik	0.0917351	0
4930481A15Rik	0.0697799	0.132871
4930482G09Rik	0.120658	0
4930483J18Rik	0.0113095	-0.0199884
4930483K19Rik	0.0691005	-0.0122243
4930483O08Rik	-0.0156782	0
4930484H19Rik	0.153595	0
4930486F22Rik	0.183818	0
4930486I03Rik	0.165432	0
4930486L24Rik	0.212731	-0.243046
4930487D11Rik	0.227644	0
4930487H11Rik	0.752446	-0.0322783
4930488B22Rik	0.231978	0
4930488L21Rik	0.241576	0
4930500F04Rik	0.148383	0.0391286
4930500L23Rik	0.317609	-0.0119258
4930502A04Rik	0.0407381	0
4930502E09Rik	0.485081	0.103054
4930502E18Rik	0.7625	-4.22853
4930503B20Rik	0.000449841	-0.00876113
4930503E14Rik	0.228969	-0.00150212
4930503E24Rik	0.0394449	0
4930503F20Rik	0.196373	0
4930503L19Rik	0.0306548	-0.941799
4930503O07Rik	0.432268	0
4930504C09Rik	0.154134	0
4930504O13Rik	0.133743	0
4930505A04Rik	0.326622	0.00499614
4930505G20Rik	0.176317	0
4930505K13Rik	0.0885586	0
4930505K14Rik	0.162875	0
4930506A18Rik	0.303941	-0.0241897
4930506C21Rik	0.19654	-0.0133353
4930507D05Rik	0.065409	-0.0321599
4930507D10Rik	0.132044	0
4930509E16Rik	0.00480672	-0.221637
4930509J09Rik	0.216587	0
4930509K18Rik	0.0685887	0
4930511A02Rik	0.410979	0
4930511A08Rik	0.0874869	-0.0315135
4930511E03Rik	0.0792569	0
4930511M06Rik	0.632496	0.115144
4930512B01Rik	0.335664	-0.0246846
4930512J16Rik	0.35922	0.0402775
4930512M02Rik	0.0151876	0
4930513D17Rik	-0.107963	0
4930513N10Rik	0.161547	-0.70069
4930513O06Rik	-0.00555556	-0.0110837
4930515B02Rik	0.298757	0
4930515G01Rik	0.0143275	0.315367
4930515G16Rik	0.054801	0
4930515L03Rik	0.19125	0
4930515L19Rik	0.33125	0
4930517E11Rik	0.0738126	0
4930517M08Rik	0.0639314	0
4930518J21Rik	0.0984981	-0.0442606
4930518P08Rik	0.177932	0
4930519D14Rik	0.0498655	0
4930519F16Rik	0.0628571	-0.766909
4930519F24Rik	0.199177	0
4930519G04Rik	0.153221	0.430791
4930519H02Rik	0.20255	0
4930519K11Rik	0.0140834	0
4930520O04Rik	0.513323	-0.268228
4930520P13Rik	0.187415	0
4930521E06Rik	0.125596	0
4930522H14Rik	0.0424881	0
4930522O17Rik	0.140439	0
4930523C07Rik	0.600715	-0.00766188
4930523O13Rik	0.315185	0
4930524B15Rik	0.776225	-0.104866
4930524B17Rik	0.120635	0
4930524C18Rik	0.000440917	0
4930524N10Rik	-0.0416667	0
4930524O05Rik	0.375359	0.0438434
4930524O08Rik	0.216674	0
4930525C09Rik	0.328098	0
4930525D18Rik	0.127011	0.0282277
4930525G20Rik	0.671083	-0.0125339
4930526H09Rik	0.115966	0
4930526I15Rik	-0.0103883	0.328147
4930526L06Rik	0.230214	-0.37726
4930527F14Rik	0.249782	-0.0121526
4930527G23Rik	0.0984728	0
4930528A17Rik	0.271379	0.0859421
4930528D03Rik	0.0755589	0.0212907
4930528G23Rik	0.0476389	0
4930528H21Rik	-0.0249383	0
4930528P14Rik	0.0153758	0
4930529C04Rik	-0.0113826	0
4930529K09Rik	0.28378	0
4930529L06Rik	0.0687169	0
4930532I03Rik	0.0473545	0
4930532M18Rik	0.0678042	0
4930533B01Rik	0.0685869	0
4930533N22Rik	0.103704	0.101444
4930533P14Rik	0.176365	0
4930539C22Rik	0.269677	0
4930539E08Rik	0.255941	-0.895854
4930539J05Rik	-0.00193573	0.579686
4930539M17Rik	0.123404	-0.015277
4930540M03Rik	0.163889	0
4930542C21Rik	-0.0157456	0
4930542D17Rik	0.0291781	0
4930543E12Rik	0.410365	-0.0560621
4930543N07Rik	-0.0273088	0
4930544D05Rik	0.741612	0.0784904
4930544G11Rik	0.0461154	0
4930544M13Rik	-0.0678588	0
4930545E07Rik	0.0290395	0
4930545H06Rik	0.295036	0
4930545L23Rik	0.13631	0
4930546C10Rik	0.120033	0
4930546K05Rik	0.23394	-0.0802178
4930547E08Rik	0.595584	-0.0230901
4930547E14Rik	0.177878	0
4930548G14Rik	0.193462	0
4930548H24Rik	0.360885	-2.48964
4930548J01Rik	0.198369	0
4930548K13Rik	0.131217	0
4930549C15Rik	0.183257	0
4930549G23Rik	0.200526	-0.153584
4930550C14Rik	0.464193	0.285629
4930550C17Rik	0.10746	0
4930552N02Rik	-0.0388889	0
4930552P12Rik	0.159491	0.0656742
4930553C11Rik	0.179718	0
4930553E22Rik	0.171417	0
4930554C24Rik	0.173937	0
4930554G24Rik	0.0168631	0
4930554H23Rik	0.264487	0
4930554I06Rik	0.20311	0
4930555B11Rik	0.210492	0
4930555G21Rik	0.0561335	0
4930555K05Rik	0.0411706	0
4930556C24Rik	-0.0274411	0.0586113
4930556G01Rik	0.0246032	-0.0344419
4930556J02Rik	0.0916061	0
4930556M19Rik	0	0.254386
4930556N09Rik	0.532872	0
4930556N13Rik	0.50976	0.0355372
4930557F10Rik	0.882424	0
4930557J02Rik	0.146938	0.0458979
4930557K07Rik	0.625422	0.117569
4930558C23Rik	0.0848544	-0.0601186
4930558G05Rik	-0.114418	0.0444201
4930558J18Rik	0.327614	-0.450474
4930558K02Rik	0.33983	0
4930559C10Rik	0.603058	0
4930562C15Rik	0.193025	0.0226265
4930562F07Rik	0.146304	0
4930563D23Rik	0.108504	0
4930563E18Rik	0.0278298	0
4930563E22Rik	0.141366	0.125536
4930563F08Rik	0.0262359	0.0435123
4930563H07Rik	0.0913037	0
4930563M20Rik	0.313314	0
4930563M21Rik	-0.162103	0.0333062
4930564C03Rik	0.0224103	0
4930564D02Rik	0.299574	0
4930565D16Rik	0.0556304	0
4930565N06Rik	-0.0139926	-0.000283766
4930567H12Rik	0.0931796	0
4930567J20Rik	0.23842	0
4930567K12Rik	0.477698	0
4930567K20Rik	0.113868	0
4930568D16Rik	0.583401	0
4930568E12Rik	0.243936	0
4930568G15Rik	0.22306	0.0264852
4930570G19Rik	-0.00793651	0.00893386
4930571K23Rik	0.164478	0
4930571O06Rik	0.119427	0
4930572K03Rik	-0.354861	0
4930572O03Rik	0.0823413	-0.0111572
4930572O13Rik	0.224656	0
4930573O16Rik	0.179621	0
4930577N17Rik	0	0.205284
4930578E11Rik	0.133064	0
4930578I06Rik	0.0700727	0
4930578M01Rik	0.280892	0.00729435
4930578N18Rik	0.122585	0
4930579F01Rik	0.101382	0
4930579G18Rik	0.576493	0.48641
4930579G24Rik	0.00816625	-0.518302
4930579H20Rik	0.0787037	0
4930579J19Rik	0.0751465	0
4930579K19Rik	0.0766645	0.345048
4930579P08Rik	0.498413	0
4930581F22Rik	0.535574	0.111478
4930583K01Rik	0.0358633	0.0309284
4930583P06Rik	-0.0993055	0
4930584F24Rik	0.0769841	0
4930586N03Rik	0.837225	0.0838933
4930587E11Rik	0.266947	0
4930590J08Rik	0.0514302	0.00758473
4930590L20Rik	0.206758	0
4930591A17Rik	0.116413	-0.0614982
4930591E09Rik	0.232292	0
4930592A05Rik	0.222123	0
4930592I03Rik	0.226893	-0.00900811
4930593A02Rik	0.0738985	0.0570066
4930593C16Rik	0.480986	0
4930594C11Rik	0.0308742	-0.00280049
4930594O21Rik	0.138008	0
4930595D18Rik	0.159436	-0.0214964
4930595M18Rik	0.0688492	0
4930596D02Rik	0.0266667	0
4930596I21Rik	0.167075	0.10807
4930597A21Rik	0.147895	0
4930597G03Rik	0.135397	0
4930598F16Rik	0.174339	0
4930599N23Rik	0.844855	-0.227757
4931402G19Rik	0.116566	0.0118534
4931403E22Rik	0.108027	0
4931403G20Rik	0.0604519	0.053363
4931406B18Rik	0.311075	0
4931406C07Rik	0.0111251	-0.226257
4931406H21Rik	0.406138	0.0113531
4931406P16Rik	0.0800114	-0.264458
4931408D14Rik	0.556343	-0.0262459
4931409K22Rik	0.269489	-0.0318951
4931414P19Rik	0.222251	-0.160679
4931417E11Rik	0.0162999	0
4931419H13Rik	0.546996	0
4931420L22Rik	0.0845298	0
4931423N10Rik	0.174105	-0.00967538
4931428F04Rik	0.127779	-0.219826
4931428L18Rik	-0.0709961	0
4931429L15Rik	0.090018	0.0318129
4931429P17Rik	0.0720943	0
4931430N09Rik	0.0530311	0
4931431B13Rik	0.129689	0
4931431C16Rik	0.00565585	-0.018724
4931440F15Rik	0.526082	-0.0239849
4931440J10Rik	0.0637255	0
4931440P22Rik	0.0290096	0.121898
4932411N23Rik	0.115079	0
4932412D23Rik	0.00195557	-0.0223575
4932413F04Rik	0.345354	0
4932414J04Rik	0.19375	0
4932414N04Rik	0.0372355	0
4932415M13Rik	0.0885865	0.0603288
4932416H05Rik	0.00382345	0.436826
4932429P05Rik	0.175595	0
4932435O22Rik	0.181355	0.00820937
4932438A13Rik	0.104804	-0.446571
4932438H23Rik	0.26759	0.0190039
4932441J04Rik	0.00225225	0.133028
4932443I19Rik	0.182766	0.0291103
4932702P03Rik	0.475689	0
4933400A11Rik	0.420833	-0.0246098
4933400B14Rik	0.0693783	0
4933400C23Rik	-0.111983	0
4933400F21Rik	0.096723	0.0354837
4933400L20Rik	0.202447	0
4933401D09Rik	0.302813	0.0392857
4933401H06Rik	0.165126	0
4933402C06Rik	0.138581	0
4933402D24Rik	0.0187298	-0.0225588
4933402E13Rik	0.332341	-0.197308
4933402J07Rik	0.0691468	0.0396586
4933402J10Rik	0.191722	0
4933402J15Rik	0.0955739	0
4933402N03Rik	-0.206349	0
4933404G15Rik	-0.250099	0
4933404K08Rik	0.126468	-0.00908584
4933404K13Rik	0.0648562	0
4933404O12Rik	0.0654376	-0.0379504
4933405D12Rik	0.10306	0.0994841
4933405E24Rik	0.0785879	0
4933405L10Rik	0.0127911	-0.0363661
4933405O20Rik	0.0537037	0
4933406C10Rik	0	0.0933866
4933406D12Rik	0.0670635	0
4933406G16Rik	0.0463889	0
4933406I18Rik	0.00164474	0.0253193
4933406J10Rik	-0.0156341	0.026963
4933406K04Rik	0.033956	0
4933406M09Rik	0.373604	-0.102639
4933407E24Rik	0.0611993	0.0148191
4933407G14Rik	0.14877	0
4933407I05Rik	0.166002	0
4933407K13Rik	0.1875	0.178823
4933407L21Rik	0.139923	0
4933408B17Rik	0.139941	0.115725
4933408J17Rik	0.0726808	-0.0309332
4933408N05Rik	0.292574	0
4933409G03Rik	0.154076	0
4933411E08Rik	0.580645	-0.00741426
4933411G06Rik	0.0246042	0
4933411K16Rik	0.270066	0.0419193
4933412E12Rik	0.016835	0.816373
4933412E24Rik	0.0754984	0
4933412O06Rik	0.498763	0
4933413J09Rik	0.111864	0.0571918
4933413L06Rik	0.110926	0
4933415F23Rik	0.156753	0
4933416C03Rik	0.572513	-0.158777
4933416E03Rik	0.0626838	0
4933416I08Rik	0.0944444	0
4933416M06Rik	0.0174122	0
4933416M07Rik	0.691971	-0.168053
4933417A18Rik	0.125882	0
4933417D19Rik	0.3439	0.0437041
4933417E11Rik	0.0466535	0.0209299
4933417G07Rik	0.0632275	0
4933417O13Rik	0.0259638	0.0342561
4933421I07Rik	-0.12967	0
4933421O10Rik	0.0245643	0.368915
4933422A05Rik	0.168889	0.0215579
4933424G05Rik	0.199885	0.0267303
4933424G06Rik	0.19246	0.00536965
4933425B07Rik	0.0307738	0
4933425L06Rik	0.287746	0
4933427D06Rik	0.268638	-0.274802
4933427D14Rik	0.176663	0.59249
4933427E11Rik	0.0659039	-0.0163358
4933427E13Rik	0.0588068	0
4933427I22Rik	0.0468977	-0.00646365
4933428C19Rik	0.118333	0
4933428G20Rik	0.737335	-0.0425864
4933429K18Rik	0.315796	0.239621
4933429O19Rik	0.0632967	0
4933430H16Rik	0.117476	0
4933430I17Rik	0.172961	-0.115375
4933430M04Rik	0.192252	0
4933430N04Rik	0.132326	0
4933431E20Rik	0.560886	0.249678
4933431G14Rik	0.0485615	0.013788
4933432G23Rik	0.0160597	0.0632973
4933432I03Rik	0.298049	0
4933432I09Rik	0.154648	0
4933432K03Rik	0.133617	0
4933433F19Rik	0.0791667	0
4933433G08Rik	0.0969706	0
4933433G15Rik	0.0434335	-0.0149343
4933433G19Rik	0.143773	-0.110641
4933433H22Rik	0.132577	0
4933434E20Rik	0.0164172	-0.10316
4933436E23Rik	0.37184	0
4933436H12Rik	-0.0722046	0
4933438B17Rik	-0.0731662	0
4933438K21Rik	0.204401	-0.118463
4933439C10Rik	0.124323	0.688866
4933439K11Rik	0.0495031	0.0361163
4933440J02Rik	0.572511	0
4933440M02Rik	0.127663	0
5031425E22Rik	0	1.05115
5031425F14Rik	0.0681481	0
5031426D15Rik	0.151965	0.00465237
5031434C07Rik	0.0803154	0
5031434O11Rik	-0.0311938	0.442902
5031439G07Rik	0.0115154	0.448766
5033403F01Rik	0.122096	0.11048
5033403H07Rik	0.0238284	0
5033404E19Rik	0.094304	-0.0395879
5033406O09Rik	0.458668	0.00589798
5033428I22Rik	-0.162469	0.0276785
5330411J11Rik	0.108935	-0.026268
5330413P13Rik	0.0269064	0.0301519
5330417C22Rik	0.0864567	-0.023638
5330434G04Rik	-0.442044	0
5330439B14Rik	0.04038	0
5430401F13Rik	0.0312963	0
5430402O13Rik	0.0369565	0.0534992
5430403N17Rik	0.158598	0.01997
5430405H02Rik	0.003003	0.203466
5430416N02Rik	0.0126096	0.259957
5430419D17Rik	0.210284	0
5430421F17Rik	0.170457	0
5430425K12Rik	0.18711	0
5430427M07Rik	-0.0769823	0
5430427O19Rik	-0.104861	0
5430431A17Rik	0.805556	0.0764779
5430434I15Rik	-0.36	0
5430437J10Rik	0.00696618	0
5430440P10Rik	0.503764	-0.0549496
5530401A14Rik	0.298413	0
5530601H04Rik	0.0714103	0.0144535
5730403I07Rik	0.142031	-0.0301107
5730405O15Rik	0.171137	0.128289
5730408K05Rik	0.0146981	1.18005
5730409E04Rik	0.624793	-1.11384
5730412P04Rik	-0.0170139	0
5730416F02Rik	0.238651	-0.0154124
5730420D15Rik	0	-0.0355218
5730422E09Rik	0.0789613	0.0195152
5730435O14Rik	0.111017	0
5730455P16Rik	0.13781	-0.229925
5730460C07Rik	0.157977	0
5730480H06Rik	-0.0544465	0.663105
5730488B01Rik	-0.0262194	-0.00546746
5730522E02Rik	0.226528	0.0429825
5730559C18Rik	0.00252525	0.318987
5830411N06Rik	0.0689947	0
5830416I19Rik	0.134021	-0.024861
5830418P13Rik	0.11381	0.179051
5830428M24Rik	0.433985	-0.0246977
5830432E09Rik	0.220129	0
5830444B04Rik	0.573961	-0.033893
5830454E08Rik	0.0856532	0.936648
5830473C10Rik	0.0732704	0.101669
5930403L14Rik	0	0.0255616
5930412G12Rik	0.0125	0.898616
5930430L01Rik	0.484743	-0.0406857
5930438M14Rik	0.0533742	0
6030407O03Rik	0.0677315	0.0324893
6030408B16Rik	0.211194	0.0135664
6030419C18Rik	0.0555556	0.0825143
6030440G07Rik	0.0993762	0
6030443J06Rik	0.149409	-0.056708
6030458C11Rik	0.214798	-0.144987
6030466F02Rik	0.188184	0
6030468B19Rik	0.275704	0.0896151
6030469F06Rik	0.161701	0
6030471H07Rik	0.0371858	0
6030498E09Rik	-0.0623564	0.22777
6230400D17Rik	-0.00363268	0.405687
6330403K07Rik	0.310811	1.89694
6330407A03Rik	-0.0532277	0
6330409D20Rik	0.243114	0.111766
6330410L21Rik	0.253055	-0.0641746
6330415B21Rik	0.0735185	0
6330415G19Rik	-0.00351172	0.215936
6330418K02Rik	0.123955	0.23963
6330549D23Rik	0.0298541	0.0781164
6430411K18Rik	0.173339	0
6430503K07Rik	0.010101	0.0895664
6430531B16Rik	0.612254	0.459285
6430548M08Rik	0.00622675	0.091978
6430550D23Rik	0.322812	0.113814
6430562O15Rik	0.358977	-0.0599536
6430571L13Rik	-0.00857811	0.213484
6430573F11Rik	0.126429	0.635054
6430584L05Rik	-0.0550044	0
6430706D22Rik	0.0229845	0
6430710C18Rik	0.0642884	-0.0158253
6530402F18Rik	-0.00902385	-0.00181911
6530403H02Rik	0.240332	0.0613794
6530411M01Rik	0.0258518	0.144603
6720468P15Rik	0.111883	-0.0126563
6720483E21Rik	0.00641835	0.162148
6720489N17Rik	0.0794837	0.742905
6820408C15Rik	-0.0515873	0.217015
6820431F20Rik	0.462748	-0.355173
7420426K07Rik	0.196489	0.00660812
7420461P10Rik	0.237544	0
7420700N18Rik	0.0261905	0.0131207
7420701I03Rik	0.125067	0
7530416G11Rik	0.0769232	0.0228379
7630403G23Rik	0.106944	0
8030411F24Rik	0.20826	0
8030423F21Rik	0.0596005	0.0461242
8030423J24Rik	0.180216	0
8030442B05Rik	0.102864	0
8030443G20Rik	0.106789	0
8030451O07Rik	0.189237	0
8030455M16Rik	-0.159386	-0.0549947
8030462N17Rik	0.118524	-1.84761
8430408G22Rik	-0.103923	0.0201335
8430422H06Rik	0.0968444	0
8430423G03Rik	0.31054	0
8430426J06Rik	0.0379676	0.0215092
8430429K09Rik	0.0125	1.17232
8430430B14Rik	0.326085	-0.362628
8430431K14Rik	0.0878422	0
8430436N08Rik	0.0759981	0
8430437L04Rik	0.141166	0
9030025P20Rik	0.0440962	2.03325
9030204H09Rik	0.247487	0
9030404E10Rik	0.593668	0.0386583
9030612E09Rik	0	-0.000713222
9030619P08Rik	0.0722222	0
9030624G23Rik	-0.0166667	-0.347864
9030624J02Rik	0.156925	-0.252382
9030625G05Rik	0.296859	-0.0124492
9130008F23Rik	0.0106623	1.20033
9130011E15Rik	0.033183	-1.01255
9130015A21Rik	0.0412157	0
9130015L21Rik	0.118382	0
9130019O22Rik	0.583099	-0.472479
9130019P16Rik	-0.0670543	0.029196
9130023H24Rik	0.00436054	0.119734
9130024F11Rik	0.00263296	-0.0870268
9130204L05Rik	-0.0751653	0
9130209A04Rik	0.103881	0
9130221F21Rik	-0.00833333	0
9130221H12Rik	0.150325	0.219003
9130227L01Rik	-0.153869	-0.00685422
9130230L23Rik	0.769818	0.0262175
9130401M01Rik	0.0523037	-0.48084
9130409I23Rik	0.117177	0.0121499
9230009I02Rik	0.442675	0.0390303
9230102K24Rik	0.153754	0
9230102O04Rik	-0.0223113	0.0597509
9230104L09Rik	0.407919	0.0343429
9230105E05Rik	0.494736	0.00285076
9230110C19Rik	0.0617028	1.57925
9230112D13Rik	0.291515	0
9230112J17Rik	0.136241	0.0334469
9230114K14Rik	0.0108196	0.0787815
9230116L04Rik	-0.0443965	-0.00258324
9230116N13Rik	0.188831	0.0745469
9230117E06Rik	0.590414	-0.0255919
9330020H09Rik	0.0622766	0.212986
9330102E08Rik	0.0836111	0.1515
9330111N05Rik	0.483913	0
9330117O12Rik	0.190227	0
9330133O14Rik	0.0568887	0.245342
9330136K24Rik	0.0526266	-0.0132511
9330151L19Rik	0.00647929	0.871066
9330158H04Rik	0.513329	0
9330159F19Rik	0.293084	-0.0442498
9330159M07Rik	0.192291	-0.170154
9330162012Rik	0.115969	0.0308739
9330162B11Rik	0.109286	0
9330175E14Rik	0.0903211	-0.00579396
9330175M20Rik	0.292495	0
9330178D15Rik	-0.193188	0
9330179D12Rik	-0.0445508	-0.0261726
9330182L06Rik	0.157971	-0.0960984
9330182O14Rik	0.343085	-0.0289528
9330188P03Rik	0.184396	-0.0198519
9330199G10Rik	0.121634	0
9430007A20Rik	0.0851531	0
9430014N10Rik	0.162266	0
9430015G10Rik	0.0410548	1.06568
9430018G01Rik	-0.0288961	0.0233486
9430019J16Rik	0.164543	0
9430021M05Rik	0	0.141377
9430037G07Rik	0.194444	-0.292345
9430038I01Rik	0.1805	-0.182965
9430041J12Rik	0.527648	0.0766432
9430060I03Rik	0.305178	0.0411099
9430065F17Rik	0.0479649	-0.0197052
9430069I07Rik	0.216005	-0.163071
9430078K24Rik	0.156886	0.045511
9430083A17Rik	0.00344481	0.110712
9430091E24Rik	0.00300994	-0.111978
9530002B09Rik	-0.0972222	0
9530003J23Rik	0.0845924	0.0414407
9530014B07Rik	-0.000909777	0
9530020I12Rik	0.148245	-0.0231181
9530026F06Rik	0.349947	0
9530026P05Rik	0.131046	0.323939
9530036O11Rik	0.0117857	0.0415637
9530051G07Rik	0	0.0538098
9530052E02Rik	0.0465163	0.0475905
9530053A07Rik	0.13473	0.108065
9530059O14Rik	0.00841751	0
9530062K07Rik	0.0440785	0.235194
9530068E07Rik	0.0362832	0.604402
9530077C05Rik	0.000799313	0.353077
9530080O11Rik	0.0511283	0.0160411
9530082P21Rik	0.0839979	1.19508
9530091C08Rik	0.124197	0.122377
9630001P10Rik	0.39426	0.0545757
9630013A20Rik	0.182161	0
9630013K17Rik	0.218595	-0.0524145
9630028B13Rik	0.247457	0
9630028H03Rik	0.207147	-0.0113405
9630028I04Rik	0.0882801	-0.352224
9830107B12Rik	0.092694	0
9830132P13Rik	0.0956859	0
9830166K06Rik	0.190216	0.103251
9930012K11Rik	0.297616	0.208691
9930014A18Rik	0.172422	-0.0446995
9930021J03Rik	0.0242735	-0.439126
9930104L06Rik	0.0373224	-0.908278
9930111H07Rik	0.0691252	0
a	0.0483784	-0.0641717
A130010J15Rik	0.136588	-0.0274891
A130077B15Rik	0.127908	0.625358
A1bg	0.125312	0
A1cf	0.0939163	0
A230001M10Rik	0.370146	0
A230009B12Rik	0.0444059	-0.00361761
A230020J21Rik	0.0813307	0.0794621
A230028O05Rik	0.143028	-0.0261739
A230050P20Rik	0.551209	-2.3289
A230056J06Rik	0.143421	0.0182106
A230056P14Rik	0.104762	0.17934
A230057D06Rik	0.16642	0.126269
A230070E04Rik	0.158814	0.165514
A230072C01Rik	2.06967e-10	0.602329
A230072E10Rik	0.621528	0.0103743
A230077H06Rik	0.0423938	0.0761281
A230103J11Rik	0.328189	-0.0325374
A230108P19Rik	0.240085	0.00926332
A2m	0.074183	-0.249348
A330009N23Rik	0.171252	0.00415627
A330015K06Rik	0.148871	0
A330023F24Rik	0.131959	0.0463979
A330032B11Rik	-0.0406436	0.104531
A330033J07Rik	0.111072	-0.0232375
A330035P11Rik	0.0540657	0.054622
A330040F15Rik	0.484132	0.012633
A330041J22Rik	0.0412675	0.0296569
A330048O09Rik	0.103195	-0.193136
A330049N07Rik	0.215379	0.0822059
A330069E16Rik	0.0833502	0.517182
A330070K13Rik	-0.0563665	0
A330074K22Rik	0.0365148	0.0618605
A330076C08Rik	0.125224	-0.0132646
A330076H08Rik	0.328671	0.0726559
A330093E20Rik	0.0561872	-0.0176272
A330102I10Rik	0.118537	-0.07064
A3galt2	0.084418	0.0231867
A430005L14Rik	0.201243	0.295987
A430033K04Rik	0.242226	0.218489
A430035B10Rik	0.184607	0.0335014
A430046D13Rik	0.0293239	0.406895
A430078G23Rik	0.433419	0.355973
A430078I02Rik	0.238005	-0.00683097
A430085M09Rik	0.227778	0
A430088P11Rik	0.12174	-0.00696182
A430090L17Rik	0.045826	0.0666539
A430093F15Rik	0.389347	0.0126403
A430105I19Rik	0.372018	-0.0727308
A4galt	0.25028	0.275973
A4gnt	0.163787	0
A530006G24Rik	0.0391895	0
A530013C23Rik	0.570266	0.0123066
A530016L24Rik	0.0485047	0.00878185
A530032D15Rik	0.113698	0.0283022
A530046M15Rik	0.232198	0.00675957
A530050N04Rik	0.246937	0
A530053G22Rik	-0.100426	0
A530058N18Rik	0.123093	0
A530064D06Rik	0.0300057	0
A530065N20Rik	-0.0148843	0
A530072M11Rik	0.00435606	0.254456
A530088E08Rik	0.304634	0
A530099J19Rik	0.0312202	0
A630001G21Rik	-0.0308217	0.773237
A630010A05Rik	0.225828	-0.0158677
A630012P03Rik	0.111574	0.0275026
A630019I02Rik	0.173503	0
A630023A22Rik	0.153814	0
A630023P12Rik	0.185106	0
A630066F11Rik	0.0148148	0.6117
A630072M18Rik	0.0969943	0.0579472
A630073D07Rik	0.103208	0
A630075F10Rik	0.613266	-0.0046619
A630076J17Rik	0.154235	0.0339428
A630077J23Rik	0.148989	0
A630089N07Rik	0.0881711	-0.641356
A630095E13Rik	0.156382	0.0857815
A630095N17Rik	0.39863	-0.292271
A730004F24Rik	0.104964	0
A730006G06Rik	0.329351	0
A730008H23Rik	0.194563	0
A730017C20Rik	0.148434	0.00780484
A730017L22Rik	0.0948355	0.203239
A730018C14Rik	0.098082	0
A730020E08Rik	0.116806	0
A730020M07Rik	0.0929027	0
A730036I17Rik	0.449746	-0.0591241
A730043L09Rik	0.440851	0.0620237
A730046J19Rik	0.310764	-0.00189836
A730056A06Rik	0.007033	0.0138028
A730082K24Rik	0.149115	-0.246927
A730085K08Rik	0.12153	0.0457747
A730090N16Rik	0.104664	0.0361198
A830009L08Rik	0.159395	-0.00897556
A830010M20Rik	0.261766	0.368652
A830011K09Rik	0.725615	0
A830018L16Rik	0.163352	0.559275
A830019L24Rik	0.243925	0
A830052D11Rik	-0.00112434	0.253216
A830082K12Rik	0.00990861	0.0104774
A830082N09Rik	0.0459337	0.0553324
A930001A20Rik	0.155569	0.155838
A930001C03Rik	0.0220567	0.636741
A930002C04Rik	0.170832	0
A930003A15Rik	-0.122092	0.0914984
A930003O13Rik	0.0148883	0
A930004D18Rik	-0.270679	0.275988
A930005H10Rik	0.00740741	0.346255
A930006I01Rik	0.412201	0
A930006K02Rik	0.0770691	0.211334
A930007I19Rik	0.109034	0.0833672
A930009A15Rik	0.100919	0
A930011G23Rik	-0.0115067	0.0069105
A930012L18Rik	0.139386	0.0756124
A930013F10Rik	0.0992864	-0.229062
A930015D03Rik	0.0173605	0.876909
A930016O22Rik	0.039311	0.0940293
A930017M01Rik	0.0773849	-0.0150565
A930018P22Rik	0.0572222	0.0936092
A930019D19Rik	-0.0643328	0.077424
A930024E05Rik	-0.00714286	1.82882
A930031H19Rik	0.054682	0
A930041C12Rik	0.0581937	0
AA387883	0.066622	0
AA388235	0.280432	0.297618
AA413626	0.0831049	-0.218289
AA414768	0.30501	-0.859167
AA465934	0.267481	1.56199
AA467197	0.424914	-0.912789
AA543186	0.196907	0.216716
AA543401	0.389674	-0.0885203
AA545190	0.121161	0
AA619741	0.363107	-0.00333329
AA792892	-0.00888889	-0.0285668
AA986860	0.150204	-0.502468
Aaas	0.0925161	0.337028
Aacs	0.177677	-0.356524
Aadac	0.0412698	-0.00963004
Aadacl2	0.142187	-0.0111598
Aadacl3	0.0265667	-0.00414728
Aadat	0.128063	0.460745
Aaed1	0.109033	0.031412
Aagab	0.198704	-0.274462
Aak1	0.0110465	-0.420835
Aamdc	0.0070263	0.696623
Aamp	0.000982615	-0.308329
Aanat	0.175242	0
Aar2	0.0390574	-0.706231
Aard	0.500365	-0.963625
Aars	0.33418	-1.70871
Aars2	0.272553	-0.4414
Aarsd1	0.192028	0.506345
Aasdh	0.0476567	0.252887
Aasdhppt	0.0169042	0.00287565
Aass	0.139349	0.362018
Aatf	0.0510468	-1.01709
Aatk	0.365716	0.171414
AB124611	0.367778	0.013527
Abat	0.0447704	0.323207
Abca1	0.0546068	-1.4862
Abca12	0.0398148	-0.00261416
Abca13	0.25978	-0.00905608
Abca14	0.484696	-0.0579427
Abca15	0.373146	0
Abca16	0.241343	0.00104677
Abca17	0.0541188	0.0118945
Abca2	0.129893	0.464236
Abca3	0.0195232	0.154948
Abca4	-0.211972	0.0374308
Abca5	0.0577444	-0.131728
Abca6	0.214817	-0.0150792
Abca7	0.0716397	1.02672
Abca8a	0.0619559	0
Abca8b	0.291253	0.151577
Abca9	0.0216353	0.0386152
Abcb10	0.309378	-0.245915
Abcb11	0.0521869	0
Abcb1a	0.252753	-1.58692
Abcb1b	0.312962	-0.58379
Abcb4	0.280128	-0.000518578
Abcb5	0.109317	-0.0157691
Abcb6	-0.0267121	-0.600705
Abcb7	0.103704	-0.464653
Abcb8	0.138737	0.0465375
Abcb9	-0.0376955	0.135679
Abcc1	0.0288691	-0.356826
Abcc10	0.0954206	0.203707
Abcc12	0.188161	-0.0277024
Abcc2	0.140632	-0.114136
Abcc3	0.439656	-0.0270413
Abcc4	0.123778	-2.47977
Abcc5	0.192729	-1.43778
Abcc6	0.795455	0.31405
Abcc8	0.195641	0.983991
Abcc9	-0.0534258	0.0252412
Abcd1	0.0745614	0.30206
Abcd2	0.0104552	0.0110889
Abcd3	0.311262	-0.464995
Abcd4	0.182351	0.795382
Abce1	0.0351696	-1.16696
Abcf1	0.0722611	-0.6862
Abcf2	0.00913153	-1.46052
Abcf3	0.0563693	-0.204162
Abcg1	0.119841	-0.956569
Abcg2	0.239683	-0.0154465
Abcg3	0.361318	-0.0677827
Abcg4	0.0974351	0.119563
Abcg5	0.239508	0
Abcg8	0.688001	-0.00357623
Abhd1	0.197657	-0.0901363
Abhd10	0.0831966	0.0646717
Abhd11	0.0588367	0.141391
Abhd11os	0.3387	1.80695
Abhd12	0.2153	-0.330266
Abhd12b	0.230302	0.0695542
Abhd13	0.0182361	-0.158734
Abhd14a	0.0483231	0.641485
Abhd14b	0.00170506	1.11569
Abhd15	-0.045695	0.00782162
Abhd16a	0.211055	0.245086
Abhd16b	0.333995	-0.00161588
Abhd17a	0.136102	0.773516
Abhd17b	0.0100133	0.285085
Abhd17c	0.113195	0.430903
Abhd2	0.20841	-1.77926
Abhd3	0.142864	-0.0106903
Abhd4	0.0548486	0.817737
Abhd5	0.39908	1.18295
Abhd6	-0.0434117	0.949415
Abhd8	0.0392824	1.07703
Abi1	0.175885	-0.26296
Abi2	0.0718931	0.744193
Abi3	0.413101	0.107663
Abi3bp	0.190254	0.0355374
Abl1	0.11743	-0.224106
Abl2	0.220882	-0.921574
Ablim1	0.137989	0.124565
Ablim2	0.0398831	-0.275782
Ablim3	0.349953	-0.0238311
Abo	0.189382	-0.0335304
Abr	0.506111	-0.05434
Abra	0.0937875	-0.00716337
Abracl	0.11452	1.68593
Abt1	-0.000152625	-0.324264
Abtb1	0.00148148	-0.171334
Abtb2	-0.00188324	0.78574
Acaa1a	0.0139244	0.110221
Acaa1b	0.152975	0.798199
Acaa2	0.010582	0.000545522
Acaca	-0.112437	-1.05611
Acacb	0.214569	-1.13675
Acad10	0.161836	0.255775
Acad11	0.0143348	0.051033
Acad12	0.0685547	0.0390483
Acad8	0.0740855	0.1785
Acad9	0.106726	-0.378377
Acadl	0.0919459	1.51844
Acadm	0.143446	0.0293929
Acads	0.118015	-0.891503
Acadsb	0.00265233	-0.334017
Acadvl	0.0305702	0.379919
Acan	0.157058	-0.403953
Acap1	0.645128	-1.72555
Acap2	0.0425991	0.129982
Acap3	0.003003	0.120656
Acat1	0.402177	-0.149287
Acat2	0.0845476	0.549481
Acat3	0.377029	0.250691
Acbd3	0.0224357	0.0663203
Acbd4	0.0120493	0.61589
Acbd5	0.024434	-0.222445
Acbd6	0.267135	0.881046
Acbd7	0.1765	0.642901
Accs	0.141182	0.241809
Accsl	0.653435	-1.53196
Acd	0.0448673	-0.463242
Ace	0.484962	0.00449326
Ace2	-0.225926	0
Ace3	0.0453465	0
Acer1	0.146035	-0.0233528
Acer2	0.23547	-1.11449
Acer3	0.0484259	0.252039
Ache	0.0114646	0.159612
Acin1	0.0326215	-0.376742
Ackr1	0.0438925	0.150616
Ackr2	-0.00357649	0.0469577
Ackr3	0.0549708	1.04957
Ackr4	0.173685	0.300623
Acly	0.0157958	-1.3789
Acmsd	0.0778995	0.00254678
Acnat1	0.158069	0.576613
Acnat2	0.198736	0.0138948
Aco1	-0.0059002	-0.724121
Aco2	-0.00236111	-1.11429
Acot1	0.856704	-0.0544182
Acot10	0.137713	0
Acot11	0.545282	0.0135506
Acot12	0.421316	-0.00294008
Acot13	-0.00327584	2.00688
Acot2	0.0840388	1.14314
Acot3	0.146355	-0.0770033
Acot4	0.515488	-0.105123
Acot5	0.450359	0.0151498
Acot6	0.695073	0.00330277
Acot7	0.281718	-0.765047
Acot8	0.0121612	0.189275
Acot9	0.116667	-1.13222
Acox1	0.325073	-0.111749
Acox2	0.114431	0.0906669
Acox3	0.0783918	-0.234264
Acoxl	0.0922421	-0.172238
Acp1	0.0229798	0.403675
Acp2	0.110409	0.308161
Acp5	0.338119	-0.317216
Acp6	0.0216168	-0.238732
Acpp	0.496306	-0.101334
Acr	-0.0384726	0.072583
Acrbp	0.623656	-0.841721
Acsbg1	0.458794	0.255953
Acsbg2	0.204798	-0.29769
Acsf2	0.403133	0.0756985
Acsf3	0.0808271	0.403884
Acsl1	0.446489	-2.19508
Acsl3	-0.00988677	0.168345
Acsl4	0.737377	0.541908
Acsl5	0.0151952	0.507353
Acsl6	0.0794678	-0.420084
Acsm1	0.0704358	0.0225276
Acsm2	0.120966	0
Acsm3	0.238192	-0.007615
Acsm4	0.138202	-0.401256
Acsm5	0.197168	0
Acss1	0.190711	-1.22067
Acss2	-0.0666012	0.270766
Acss2os	0.230087	0.0414236
Acss3	0.312001	0.101548
Acta1	-0.0791336	2.41484
Acta2	0.0576094	4.61245
Actb	0.0751916	-0.197588
Actbl2	0.0816658	0
Actc1	0.010477	1.60006
Actg1	-0.00964506	1.05089
Actg2	0.287722	0.548104
Actl10	0.38121	0.0295133
Actl11	0.0787561	0
Actl6a	0.112227	-1.3077
Actl6b	0.1794	0.0210032
Actl7a	-0.0182263	-0.00591656
Actl7b	-0.042929	-0.0408373
Actl9	0.121928	0
Actn1	0.0132275	0.0370416
Actn2	0.0683829	-0.0669603
Actn3	0.0444161	0.834745
Actn4	0.282323	-0.72893
Actr10	0.142778	0.368055
Actr1a	-0.0210638	0.265002
Actr1b	0.066784	-0.0920289
Actr2	0.185028	-0.635338
Actr3	0.173511	-0.355024
Actr3b	0.251082	-1.02469
Actr5	0.149036	0.385886
Actr6	0.0739059	-0.361116
Actr8	0.0963461	-0.360616
Actrt1	0.372917	0
Actrt2	0.0266288	0
Actrt3	0.0139014	0.0426885
Acvr1	0.0406028	0.519408
Acvr1b	0.156161	-0.633415
Acvr1c	0.157954	0
Acvr2a	0.0447563	0.0892347
Acvr2b	0.111668	-0.532968
Acvrl1	0.709834	-0.22434
Acy1	0.123532	-1.11501
Acy3	0.204216	0.142594
Acyp1	0.143099	1.79961
Acyp2	0.304358	-0.509242
Ada	0.0649302	-0.347592
Adad1	0.466919	-0.0436269
Adad2	0.413709	-1.13117
Adal	0.40892	-0.682207
Adam10	0.0344274	0.0122256
Adam11	0.235152	0.381825
Adam12	-0.01996	0.0267791
Adam15	-0.0110543	0.620296
Adam17	0.194444	-0.246256
Adam18	0.451185	-0.00920245
Adam19	0.517907	-1.80174
Adam1a	0.178373	0.256649
Adam1b	0.310871	0
Adam2	0.307879	-0.010151
Adam20	-0.0928502	0
Adam21	0.0871522	-0.0117773
Adam22	0.0794965	-0.122029
Adam23	0.376807	-2.27124
Adam24	0.169444	0
Adam25	0.113492	0
Adam26a	0.108409	0
Adam26b	0.200357	0
Adam28	0.202596	0.0311446
Adam3	0.279834	-0.00486037
Adam30	0.272196	-0.00752032
Adam32	0.742262	-0.00254739
Adam33	0.387831	-0.0395744
Adam34	0.125678	0
Adam4	0.0333333	0.0676591
Adam5	0.410578	0.00912499
Adam6a	-0.0405329	0
Adam6b	0.157892	0
Adam7	0.0444444	0.0263391
Adam8	0.0814603	0.674473
Adam9	0	-0.0729442
Adamdec1	0.227083	0.0419817
Adamts1	0	0.772288
Adamts10	0.333269	2.38339
Adamts12	-0.109948	0.0184168
Adamts13	0.41381	0.236204
Adamts14	0.0893193	0.0868014
Adamts15	0.0303571	0.672073
Adamts16	0.532039	0.0860326
Adamts17	0.129077	-0.0242467
Adamts18	0.33369	0.00480155
Adamts19	0.319545	0.0981903
Adamts2	0.162582	0.0185163
Adamts20	0.351883	0.0350224
Adamts3	0.0558841	0.065807
Adamts4	0.439236	0.0487234
Adamts5	-0.00710334	0.0217399
Adamts6	-0.249515	0.474648
Adamts7	0.452887	0.51454
Adamts8	0.110205	0.0311893
Adamts9	0.227242	0.833483
Adamtsl1	0.343458	-0.436814
Adamtsl2	0.0910832	0.125331
Adamtsl3	0.102098	-0.00832284
Adamtsl4	0.136567	-0.0142171
Adamtsl5	0.0650048	0.326182
Adap1	0.353759	-2.48539
Adap2	0.188908	-1.13383
Adar	0.0947157	-0.431329
Adarb1	0.0586128	-0.347214
Adarb2	0.116993	2.29223
Adat1	0.165997	-0.533584
Adat2	0.133811	-1.1265
Adat3	0.0118497	-0.0366743
Adck1	0.252623	-0.748826
Adck2	0.247085	0.27362
Adck5	0.0811586	0.159627
Adcy1	-0.0876893	0.105819
Adcy10	0.22695	-0.0215128
Adcy2	0.362285	0.298392
Adcy3	0.52894	-0.661308
Adcy4	0.0414049	0.410523
Adcy5	-0.00233722	0.178582
Adcy6	0.200373	1.49031
Adcy7	0.512241	-0.134059
Adcy8	0.00308642	0.0718886
Adcy9	0.348781	0.0645357
Adcyap1	0.181924	-0.0122762
Adcyap1r1	0.0065839	0.0044236
Add1	0.14504	0.424731
Add2	0.334218	0.38724
Add3	0.0967477	-0.635111
Adgb	0.371851	0.113139
Adgra1	0.431753	0.0173648
Adgra2	0.0223663	0.179157
Adgra3	0.075332	0.257881
Adgrb1	0.129916	-0.447608
Adgrb2	-0.0224876	1.82082
Adgrb3	0.0953341	0.04458
Adgrd1	0.0382992	-0.723095
Adgre1	0.149206	0
Adgre4	0.262568	-0.0163191
Adgre5	0.377649	-1.06985
Adgrf1	0.113253	0.007412
Adgrf2	0.0844444	-0.0147233
Adgrf3	0.0674932	-0.0559637
Adgrf4	0.270959	0.0770563
Adgrf5	0.509987	0.0564699
Adgrg1	0.252943	0.761707
Adgrg2	-0.153105	0.0205067
Adgrg3	0.360472	-0.109664
Adgrg5	0.582789	-0.220143
Adgrg6	0.060706	-0.0556257
Adgrg7	0.152849	0.00903378
Adgrl1	0	0.481036
Adgrl2	0.0421366	2.58975
Adgrl3	0	-0.0571503
Adgrl4	0.0201717	0.0810119
Adgrv1	0.320905	-0.156902
Adh1	0.329259	-0.0606529
Adh4	0.0279774	-0.0429144
Adh5	0.0362901	-0.670533
Adh6-ps1	0.302083	0
Adh6a	0.055985	0
Adh7	0.181986	-0.138882
Adhfe1	0.372302	-0.235076
Adi1	0.173475	0.176858
Adig	0.10409	0
Adipoq	0.099341	0.0364651
Adipor1	0.0858962	0.567406
Adipor2	0.3156	-1.00341
Adk	0.00925926	0.783627
Adm	0.241013	4.18536
Adm2	0.183206	-0.65248
Adnp	0.271362	0.112647
Adnp2	0.0309614	-1.26089
Ado	0.289869	0.825539
Adora1	-0.0123575	0.185976
Adora2a	0.260991	0.102646
Adora2b	0.168272	0.0729716
Adora3	0.23043	0
Adpgk	0.0831555	-0.203847
Adprh	0.0856479	-0.917756
Adprhl1	0.284439	-0.180436
Adprhl2	0.0737151	0.0292415
Adprm	0.0117027	-0.166807
Adra1a	0.0850244	-0.0593583
Adra1b	0.315278	0.00831857
Adra1d	0.0211417	0.431531
Adra2a	0.31029	0.181484
Adra2b	0.106859	0.375779
Adra2c	0.183929	0.170906
Adrb1	0.0271384	0.275682
Adrb2	0.155025	0.501814
Adrb3	0.210256	-0.0311896
Adrm1	0.353517	-0.727958
Adsl	0.108928	-1.05013
Adss	0.0669422	-0.828982
Adssl1	0.0421871	1.15751
Adtrp	0.400225	-0.0364919
Aebp1	0.295332	0.430003
Aebp2	0.588495	-0.232848
Aen	0.0519535	-0.317717
Aes	0.544345	-0.141331
AF067061	-0.180854	0.00987648
AF067063	-0.0221655	0
AF357355	0.0614362	-0.877708
AF357359	-0.0678205	-1.35801
AF357399	0.0305079	-0.958755
AF357425	0.0856552	-0.70972
AF357426	-0.0204453	-1.95757
AF366264	0.0598505	0
AF529169	-0.0329896	-0.0392455
Afap1	0.131024	1.27426
Afap1l1	0.146101	0.840129
Afap1l2	0.746078	-0.0576371
Aff1	0.031746	-1.79232
Aff3	-0.00522803	0.0518245
Aff4	0.079014	-0.546187
Afg3l1	0.061274	-1.00468
Afg3l2	0.128618	-1.07791
Afm	-0.1345	-0.10503
Afmid	0.0251359	0.684482
Afp	0.108423	-0.00629196
Aftph	-0.000300392	0.0242753
Aga	0.0385574	-1.23966
Agap1	0.0432238	1.04779
Agap2	-0.0561224	-0.0653705
Agap3	0.103505	0.841169
Agbl1	0.0383277	0
Agbl2	0.178869	0.393202
Agbl3	0.0149189	0.167708
Agbl4	-0.0956809	0.0187448
Agbl5	0.00756303	0.681358
Ager	0.369182	0.973596
Agfg1	0.244897	-0.88505
Agfg2	0.0143228	0.0565713
Aggf1	0.0147551	-0.98139
Agk	0.149493	-1.97503
Agl	0.175898	0.253805
Agmat	0.620206	-0.108294
Agmo	0.161731	0
Ago1	0.0953225	-0.308772
Ago2	0.0395692	-1.87294
Ago3	0.0328097	-0.355768
Ago4	0.456071	0.108891
Agpat1	0.0455126	0.879543
Agpat2	0.276011	-0.246543
Agpat3	0.0273726	1.38326
Agpat4	0.00854701	2.22163
Agpat5	0.186279	-0.0761705
Agps	0.187512	-0.561381
Agr2	0.21869	0.0300484
Agr3	0.0702767	0
Agrn	0.00449445	1.124
Agrp	0.233408	-0.222514
[truncated: 19,749 more rows]
