# Supplementary material for: Activin A and BMP4 Signaling Expands Potency of Mouse Embryonic Stem Cells in Serum-Free Media
Source: Stem Cell Reports. 2020 Feb 6;14(2):241–55. doi: 10.1016/j.stemcr.2020.01.004 (PMC7013251; doi:10.1016/j.stemcr.2020.01.004)
Supplement: Table S3. qRT-PCR Primers, Related to Figures S4B and 5B [file mmc4.xlsx]

## Sheet: Table S3
Table S3. RT-qPCR Primers, Related to Figures S4B and 5B
Gene name	Forward Primer	Reverse Primer
Oct3/4	GATGCTGTGAGCCAAGGCAAG	GGCTCCTGATCAACAGCATCAC
Nanog	CTTTCACCTATTAAGGTGCTTGC	TGGCATCGGTTCATCATGGTAC
Klf4	GCACACCTGCGAACTCACAC	GTTTGCGGTAGTGCCTGGTC
Prdm14	CCTGAACAAGCACATGAGA	TGCACTTGAAGGGCTTCTCT
Gata4	TTCCTCTCCCAGGAACATCAAA	GCTGCACAACTGGGCTCTACTT
Gata6	TGCTGGAAATTGCAACAAACC	GTCACGTGGTACAGGCGTCA
Sox17	GTCAACGCCTTCCAAGACTTG	GTAAAGGTGAAAGGCGAGGTG
Brachyury	GAACCTCGGATTCACATCGT	TTCTTTGGCATCAAGGAAGG
Evx1	CCAGTGACCAGATGCGCCGATAC	TCCTTCATGCGCCGGTTCT
Hand1	TCAAAAAGACGGATGGTGGT	GCGCCCTTTAATCCTCTTCT
Dnmt3a	GACTCGCGTGCAATAACCTTAG	GGTCACTTTCCCTCACTCTGG
Dnmt3b	CTCGCAAGGTGTGGGCTTTTGTAAC	CTGGGCATCTGTCATCTTTGCACC
Dnmt3l	CGGAGCATTGAAGACATC	CATCATCATACAGGAAGAGG
Lefty1	TGGACAAGGCTGATGTGGAA	TGGCATGGCTGTGTTGTAGC
Fgf5	ACTGAAAAGACAGGCCGAGA	TGAACCTGGGTAGGAAGTGG
Otx2	ACTTGCCAGAATCCAGGGTGCAG	GACTGAACTGGCCACTTGTTCC
GAPDH	ATGGTGAAGGTCGGTGTGAAC	TCGCTCCTGGAAGATGGTGATG
